# Supplementary material for: Forecasting East Asian Indices Futures via a Novel Hybrid of Wavelet-PCA Denoising and Artificial Neural Network Models
Source: PLoS One. 2016 Jun 1;11(6):e0156338. doi: 10.1371/journal.pone.0156338 (PMC4889155; doi:10.1371/journal.pone.0156338)
Supplement: S11 File — (ZIP) [file pone.0156338.s011.zip]

Archive with 6 entries (5 files):
- NIKKEI_example_indicators.csv
- __MACOSX/
- __MACOSX/._NIKKEI_example_indicators.csv
- Wavelet_sets_example.mat
- WPCANN_Forecasting_Model_Script.m
- __MACOSX/._WPCANN_Forecasting_Model_Script.m
