# Supplementary material for: Forecasting East Asian Indices Futures via a Novel Hybrid of Wavelet-PCA Denoising and Artificial Neural Network Models
Source: PLoS One. 2016 Jun 1;11(6):e0156338. doi: 10.1371/journal.pone.0156338 (PMC4889155; doi:10.1371/journal.pone.0156338)
Supplement: S11 File — (ZIP) [file pone.0156338.s011.zip › WPCANN_Forecasting_Model_Script.m]

% Forecasting East Asian Indices Futures via A Novel Hybrid of Wavelet-PCA 
% Denoising and Artificial Neural Network Models
% Designed and Programmed By Mohammadali Mehralizadeh m.a.mehrali@gmail.com
% Copyrights reserved for creator
clear all;
starttimedate= datestr(now);
ticker = 'NIKKEI_example';
filebody = '_multiperiod_result_d5_w61_m204_i10_q';
netfilename = 'Wavelet_sets_example.mat';
filename=[ticker '_indicators.csv'];
lowdelay = 5;
N=62; % number of last data of the target serie to be tested by trained net
M=739; % quantity of first part and second part of data
L=40; % the period to retrain before getting signal
F=204; % this is too bring the testing period F records back to validate future prediction more accurate
qfrom=1;% this is the quantity of multiperiods we are analysing
qto=40; 
% |          ... M ...           | ... L ... |        ... N ...      |
% |   |   |   |   |+++|+N+|+++|---|-F-|---|     10 periods, called q in
% reality_continiuous_period_testing_btob.m
ifrom=1;ito=10; % number of time to rebuild the whole thing
repeat_net = 1; % number of times trains the network
vratio=10;tratio=10; % ratio of validation and test 
draw=0; % 125, desired performance of trained net on last N number of data on target
processstep=0;
spread = 0; % spread is set according to the broker policy

%inputfile='EURUSD1_indicators.csv';
file = importdata(filename);
filedata = file.data;

[norow,nocolumn]=size(filedata);
ohlc_original = filedata(end-M-N-(qto-1)*N-F+1:end-F,1:4); % only and all ohlc
ind_original=filedata(end-M-N-(qto-1)*N-F+1:end-F,5:end); % only and all indicators

waveresult={''};
waveresult2={''};
totalpip=0;


% WAVELET
netfile=importdata(netfilename);           
[wrow,wcolumn]=size(netfile);


totalsteps = (wrow-1)*(ito-ifrom+1)*repeat_net*(qto-qfrom+1)


for q=qfrom:qto
    result={'perf','perf on last N','closedperf','wname','level','tptr','sorh','npc_app','npc_fin','hid','delay','N','q','F','sigmawin2','sigmaloose2','hit2','period_average','wavelet_err','file','net'};

    % defining WENN setting
    [ohlc_orig_row,ohlc_orig_column]=size(ohlc_original);
    ohlc_start=ohlc_orig_row-M-N-(q-1)*N+1;
    ohlc_to=ohlc_orig_row-(q-1)*N;
    
    ohlc = ohlc_original(end-M-N-(q-1)*N+1:end-(q-1)*N,:);
    ind = ind_original(end-M-N-(q-1)*N+1:end-(q-1)*N,:);

    [ohlc_row,ohlc_column]=size(ohlc);
    
    ohlc_train=ohlc(1:end-N, :);
    ind_train=ind(1:end-N, :);
    [a,nin]=size(ind_train);

    period_average=mean(ohlc(:,4));
    
    for w=2:wrow  % WAVE loop, depends on bestwaves file

        level=netfile{w,7};
        wname=netfile{w,6};
        tptr=netfile{w,8};
        sorh=netfile{w,9};
        npc_app=netfile{w,10};
        npc_fin=netfile{w,11};
        hid=netfile{w,12};
        delay=lowdelay;
        % Three internal loop to see multiple results of different 'hiddenlayers, 'delays'  
        % if you get an error here, do not forget to go to excel file and delet
        % all ' tag quotations.
        
        if strcmpi(wname,'ANN')==1
            x_den = ohlc_train;
        else
            x_den = wmulden(ohlc_train, level, wname, npc_app, npc_fin, tptr, sorh);
        end
        
        waveresult = [waveresult;x_den];
        Ta=x_den(:,4); % after denoising ohlc, this line will extract all close price
        % and copy them into Ta as target
        In=ind_train; % in next 3 lines we put openning, highest and lowest price 
        %in 'In' beside all indicators
        In(:,end+1)=x_den(:,1);
        In(:,end+1)=x_den(:,2);
        In(:,end+1)=x_den(:,3);
        [a,numberofinputs]=size(In);

        input=In;
        target = Ta;
        for i=ifrom:ito
            %narx_result = script_narx(input,target,h,d,10,10);
            %Neural Network preparing network features
            totalpip=0;

            %##################################################################
            %repeat the below retrain for k times, for a more precised outcome   
            for ii = 1 : repeat_net
                X = tonndata(input,false,false);
                T = tonndata(target,false,false);
                trainFcn = 'trainlm';  % Levenberg-Marquardt
                inputDelays = 1:delay;
                feedbackDelays = 1:delay;
                hiddenLayerSize = hid;
                net = narxnet(inputDelays,feedbackDelays,hiddenLayerSize,'open',trainFcn);
                %prepare the data
                [x,xi,ai,t] = preparets(net,X,{},T);
                net.divideParam.trainRatio = (100-vratio-tratio)/100;
                net.divideParam.valRatio = vratio/100;
                net.divideParam.testRatio = tratio/100;
                %training the network
                [net,tr] = train(net,x,t,xi,ai); 
                y = net(x,xi,ai);
                e = gsubtract(t,y);
                performance = perform(net,t,y);
                nets{1,ii} = net; 
            end

            %using the generated net to perform the new set of data
            %one-step-ahead prediction for new set of data
            %prediction period is N, and retraining period is L, which locates
            %exactly before N

            totalpip=0;
            sigmawin1=0;
            sigmaloose1=0;
            sigmawin2=0;
            sigmaloose2=0;
            newmse1=0;
            newmse2=0;
            ss=0;
            xst=0;
            hit1=0;
            hit2=0;
            wavelet_err='';
            sig1=0; 
            sig2=0;
            sig3=0;    
            sig_2=0;
            sig_3=0;
            for u = 1: N
                sig_1=0;
                win2(u,1)=0;
                loose2(u,1)=0;
                win1(u,1)=0;
                loose1(u,1)=0;
                ohlc_retrain=ohlc(end-N-L+u:end-N+u, :);
                ind_retrain=ind(end-N-L+u:end-N+u, :);

                % these next three lines are for strategy 1
                next_highest = ohlc_retrain (end,2);
                next_lowest = ohlc_retrain (end,3);
                next_close = ohlc_retrain (end,4);

                %##############################################################
                %VERY IMPORTANT: the next 3 lines are actualy differ this file
                %from old files and strategies. Here, we set highest, lowest and 
                %closing price of the last cell of the ohlc_retrain to openning 
                %price, then we denoiose it with wavelet, and retrain afterall. 
                %Because, in reality, we do not have the hlc, and all of them
                %will be set as openning price by Metatrader itself.
                ohlc_retrain(end,2)=ohlc_retrain(end,1);
                ohlc_retrain(end,3)=ohlc_retrain(end,1);
                ohlc_retrain(end,4)=ohlc_retrain(end,1);
                %##############################################################

                xt1 = 0;
                for k = 1 : repeat_net

                    try
                        if strcmpi(wname,'ANN')==1
                            x_den = ohlc_retrain;
                        else
                            x_den = wmulden(ohlc_retrain, level, wname, npc_app, npc_fin, tptr, sorh);
                        end
                    catch
                        x_den = ohlc_retrain;
                        wavelet_err='Err';
                    end
                    
                    waveresult = [waveresult;x_den];
                    targetl=x_den(:,4); % after denoising ohlc, this line will extract all close price
                    % and copy them into Ta as target
                    inputl=ind_retrain; % in next 3 lines we put openning, highest and lowest price 
                    %in 'In' beside all indicators
                    inputl(:,end+1)=x_den(:,1);
                    inputl(:,end+1)=x_den(:,2);
                    inputl(:,end+1)=x_den(:,3);
                    [a,b]=size(inputl);

                    Xl = tonndata(inputl,false,false);
                    Tl = tonndata(targetl,false,false);

                    netl = nets{1,k};

                    [xl,xil,ail,tl] = preparets(netl,Xl,{},Tl);
                    %put the prepared new set of data in already generated net
                    yl = netl(xl,xil,ail);
                    el = gsubtract(tl,yl);
                    performancel = perform(netl,tl,yl);


                    % predicted vlue of the closing price for the new bar 
                    xtc = yl{1,end};
                    xt1 = xt1 + xtc;
                end

                % predicted vlue of the closing price for the new bar 
                xt1 = xt1 / repeat_net;

                % Closing price of the current bar, ohlc before denoising
                xt0 = ohlc_retrain(end-1,4);

                % opening price of the new bar. Most of the times, xt0 equals xt01
                xt01 = ohlc_retrain(end,1);

                % arry of predicted values, for plot
                yll{1,u}=xt1;

                if xt1 > xt0 + spread %buy
                    sig_1=1;
                    xt0_spread = xt0 + spread;
                elseif xt1 < xt0 - spread %sell
                    sig_1=-1;
                    xt0_spread = xt0 - spread;
                else %do nothing  
                end

                if xt1 > xt0 %buy
                    sig1=1;
                elseif xt1 < xt0 %sell
                    sig1=-1;
                else %do nothing  
                end

                % Trading Strategy 2

                if u < N 
                    if sig1 == 1 % buy
                        if ss == 1 % continue buy
                            % do nothing
                        elseif ss == -1 % close sell order and buy
                            if xt01 < xst % a successful sell
                                win2(u,1)=abs(xt01-xst);
                                loose2(u,1)=0;
                            else
                                win2(u,1)=0;
                                loose2(u,1)=abs(xt01-xst);
                            end
                            xst = xt01 + spread; ss = 1;
                        else
                            xst = xt01 + spread; ss = 1;
                        end
                    elseif sig1 == -1% sell
                        if ss == -1 % continue sell
                            % do nothing
                        elseif ss == 1 % close buy order and sell
                            if xt01 > xst % a sucessfull buy
                                win2(u,1)=abs(xt01-xst);
                                loose2(u,1)=0;
                            else
                                win2(u,1)=0;
                                loose2(u,1)=abs(xt01-xst);
                            end
                            xst = xt01 - spread; ss = -1;
                        else
                            xst = xt01 - spread; ss = -1;
                        end
                    else % xt0 = xt1 no buy no sell
                        %do nothing
                    end
                else %last period, N
                    if ss == -1 % close sell order
                        if xt01 < xst % a successful sell
                            win2(u,1)=abs(xt01-xst);
                            loose2(u,1)=0;
                        else
                            win2(u,1)=0;
                            loose2(u,1)=abs(xt01-xst);
                        end
                    elseif ss == 1 % close buy order
                        if xt01 > xst % a successful buy
                            win2(u,1)=abs(xt01-xst);
                            loose2(u,1)=0;
                        else
                            win2(u,1)=0;
                            loose2(u,1)=abs(xt01-xst);
                        end   
                    end
                end
                sigmawin2 = sigmawin2 + win2(u,1);
                sigmaloose2 = sigmaloose2 + loose2(u,1);
            end
            hit1=100*sigmawin1/(sigmawin1+abs(sigmaloose1));
            hit2=100*sigmawin2/(sigmawin2+abs(sigmaloose2));
            pip1=10000*(sigmawin1-abs(sigmaloose1));
            pip2=10000*(sigmawin2-abs(sigmaloose2));

            newmse1 = newmse1/N;    
            newmse2 = newmse2/N;    

            %making a closed loop for second part of data
            %multi-step-ahead prediction
            %closedLoopPerformance = 0;
            netcl = closeloop(net);
            netcl.name = [net.name ' - Closed Loop 2nd part'];
            [xcl,xicl,aicl,tcl] = preparets(netcl,Xl,{},Tl);
            ycl = netcl(xcl,xicl,aicl);
            closedLoopPerformance = perform(netcl,tcl,ycl);
            %ecl = gsubtract(tcl,ycl);
            %figure
            %plotresponse(tcl,ycl)

            if draw==1 %performancel<desiredperf 

                % response plot of the trained net on last N number of data
                %figure;
                %plotresponse(tl,yl)
                %title(performancel);
                %candlestick and WIN-LOOSE plot of the net
                figure; subplot(2,1,1);
                highlow(ohlc(end-N+1:end, 2),ohlc(end-N+1:end,3),ohlc(end-N+1:end,4),ohlc(end-N+1:end,1));
                hold on
                plot(cell2mat(yll),'*r');
                %plot(cell2mat(tl),'ob');
                title(['hit1: ' num2str(hit1) ' ,pip1:' num2str(pip1)]);
                subplot(2,1,2);
                stem(win1,'g');
                hold on
                stem(loose1,'r')


                figure; subplot(2,1,1);
                highlow(ohlc(end-N+1:end,2),ohlc(end-N+1:end,3),ohlc(end-N+1:end,4),ohlc(end-N+1:end,1),'b');
                %candle(ohlc(end-N+1:end, 2),ohlc(end-N+1:end,3),ohlc(end-N+1:end,4),ohlc(end-N+1:end,1));
                hold on
                plot(cell2mat(yll),'*r');
                %plot(cell2mat(tl),'ob');
                title(['hit2: ' num2str(hit2) ' ,pip2:' num2str(pip2)]);
                subplot(2,1,2);
                stem(win2,'g');
                hold on
                stem(loose2,'r')

                %subplot(3,1,3);
                %stem(win,'g');
                %hold on
                %stem(loose,'r')
                %title(performancel); 
            end

            %making a closed loop for first part of data
            closedLoopPerformance1 = 0;
            %netc = closeloop(net);
            %netc.name = [net.name ' - Closed Loop 1st part'];
            %[xc,xic,aic,tc] = preparets(netc,X,{},T);
            %yc = netc(xc,xic,aic);
            %closedLoopPerformance1 = perform(netc,tc,yc);
            %ec = gsubtract(tc,yc);
            %figure
            %plotresponse(tc,yc)

            %predict one step ahead for whole data
            %nets = removedelay(net);
            %nets.name = [net.name ' - Predict One Step Ahead'];
            %[xs,xis,ais,ts] = preparets(nets,X,{},T);
            %ys = nets(xs,xis,ais);
            %es = gsubtract(ts,ys);
            %figure
            %plotresponse(ts,ys)

            %report the training features and performance results
            %narx_result{1,4}=tr.best_perf;
            %narx_result{1,5}=tr.best_vperf;
            %narx_result{1,6}=tr.best_tperf;

            narx_result{1,1}=performance;
            narx_result{1,2}=performancel;
            narx_result{1,3}=closedLoopPerformance;
            narx_result{1,4}=wname;
            narx_result{1,5}=level;
            narx_result{1,6}=tptr;
            narx_result{1,7}=sorh;
            narx_result{1,8}=npc_app;
            narx_result{1,9}=npc_fin;
            narx_result{1,10}=hid;
            narx_result{1,11}=delay;
            narx_result{1,12}=N;
            narx_result{1,13}=q;
            narx_result{1,14}=F;
            narx_result{1,15}=sigmawin2;
            narx_result{1,16}=sigmaloose2;
            narx_result{1,17}=hit2;
            narx_result{1,18}=period_average;
            narx_result{1,19}=wavelet_err;
            narx_result{1,20}=netfilename;
            narx_result{1,21}=net;
            %End of Neural Network
            clear inputl;
            result = [result;narx_result];
            %netx=result{2,11}; %this code is to read the net from result
            processstep=processstep+1;
            pp=processstep/totalsteps*100

        end

    end
    
    [pathstr,name,ext] = fileparts(filename);
    save([pathstr  ticker filebody num2str(q)  '.mat'],'result')
    clear result;
end

starttimedate
endtimedate=datestr(now)
